# Supplementary material for: Actinoporin-like Proteins Are Widely Distributed in the Phylum Porifera
Source: Mar Drugs. 2022 Jan 15;20(1):74. doi: 10.3390/md20010074 (PMC8778704; doi:10.3390/md20010074)
Supplement: Supplementary file 1 [file marinedrugs-20-00074-s001.zip]

Archive with 1 entries (1 files):
- marinedrugs-1533607-supplementary.xlsx
