# Supplementary material for: Actinoporin-like Proteins Are Widely Distributed in the Phylum Porifera
Source: Mar Drugs. 2022 Jan 15;20(1):74. doi: 10.3390/md20010074 (PMC8778704; doi:10.3390/md20010074)
Supplement: Supplementary file 1 [file marinedrugs-20-00074-s001.zip › marinedrugs-1533607-supplementary.xlsx]

## Sheet: Table S1. Presence.
Order	Family	Genus	Species	# Non-redundant ALPs	DOI	DOI
Amphidiscosida	Hyalonematidae	Hyalonema	populiferum	0	https://doi.org/10.1073/pnas.1503453112
Axinellida	Axinellidae	Cymbastela	concentrica	0	https://doi.org/10.1111/mec.14003
Axinellida	Axinellidae	Cymbastela	stipitata	0	https://doi.org/10.1111/mec.15417
Axinellida	Axinellida	Stylissa	carteri	3	https://doi.org/10.1186/s12864-016-2501-0
Baerida	Baeriidae	Leuconia	nivea	0	https://doi.org/10.1016/j.cub.2017.02.031
Bubarida	Dictyonellidae	Scopalina	sp.	3	https://doi.org/10.1111/mec.14003
Chondrillida	Chondrillidae	Chondrilla	nucula	0	https://doi.org/10.1093/molbev/msu057
Clathrinida	Clathrinidae	Clathrina	coriacea	0	https://doi.org/10.1016/j.cub.2017.02.031
Clionaida	Clionaidae	Cliona	orientalis	3	https://doi.org/10.1007/s00338-020-02028-z
Clionaida	Clionaidae	Cliona	varians	7	https://doi.org/10.1186/1471-2164-15-376
Dendroceratida	Darwinellidae	Dendrilla	antarctica	0	https://doi.org/10.1111/mec.15135
Dendroceratida	Halisarcidae	Halisarca	caerulea	0	https://doi.org/10.1016/j.margen.2017.11.001
Dendroceratida	Halisarcidae	Halisarca	dujardini	0	https://doi.org/10.1186/s12862-016-0700-6
Dendroceratida	Darwinellidae	Pleraplysilla	spinifera	1	https://doi.org/10.1016/j.cub.2017.02.031
Dictyoceratida	Thorectidae	Carteriospongia	foliascens	0	https://doi.org/10.1007/s00338-020-02028-z
Dictyoceratida	Dysideidae	Dysidea	avara	9	https://doi.org/10.1038/s41598-018-34330-w
Dictyoceratida	Irciniidae	Ircinia	fasciculata	0	https://doi.org/10.1093/molbev/msu057
Dictyoceratida	Spongiidae	Spongia	officinalis	2	https://doi.org/10.1186/s13104-019-4843-6
Haplosclerida	Niphatidae	Amphimedon	queenslandica	0	https://doi.org/10.1038/nature09201
Haplosclerida	Chalinidae	Haliclona	amboinensis	1	https://doi.org/10.1038/srep18774
Haplosclerida	Chalinidae	Haliclona	cinerea	1	This study
Haplosclerida	Chalinidae	Haliclona	indistincta	8	This study	https://doi.org/10.1016/j.ympev.2018.11.015
Haplosclerida	Chalinidae	Haliclona	oculata	0	https://doi.org/10.1016/j.ympev.2018.11.015
Haplosclerida	Chalinidae	Haliclona	simulans	0	https://doi.org/10.1016/j.ympev.2018.11.015
Haplosclerida	Chalinidae	Haliclona	tubifera	0	https://doi.org/10.1038/srep18774
Haplosclerida	Chalinidae	Haliclona	viscosa	10	This study
Haplosclerida	Petrosiidae	Petrosia	ficiformis	0	https://doi.org/10.1093/molbev/msu057
Haplosclerida	Petrosiidae	Xestospongia	testudinaria	0	https://doi.org/10.1186/s12864-016-2501-0
Hexactinosida	Sceptrulophora	Aphrocallistes	vastus	0	https://doi.org/10.1093/molbev/msu057
Homosclerophorida	Plakinidae	Corticium	candelabrum	1	https://doi.org/10.1093/molbev/msu057
Homosclerophorida	Oscarellidae	Oscarella	carmela	0	https://doi.org/10.1371/journal.pone.0183002
Homosclerophorida	Oscarellidae	Oscarella	pearsei	3	https://doi.org/10.1073/pnas.1120685109	https://doi.org/10.1371/journal.pone.0183002
Homosclerophorida	Plakinidae	Plakina	jani	2	https://doi.org/10.1016/j.cub.2017.02.031
Leucosolenida	Grantiidae	Grantia	compressa	0	https://doi.org/10.1016/j.cub.2017.02.031
Leucosolenida	Leucosoleniidae	Leucosolenia	complicata	1	https://doi.org/10.1038/nature13881
Leucosolenida	Sycettidae	Sycon	coactum	0	https://doi.org/10.7939/R31J97780
Leucosolenida	Sycettidae	Sycon	ciliatum	0	https://doi.org/10.1038/nature13881
Lyssacinosida	Rossellidae	Rossella	fibulata	0	https://doi.org/10.1073/pnas.1503453112
Lyssacinosida	Rossellidae	Sympagella	nux	0	https://doi.org/10.1073/pnas.1503453112
Poecilosclerida	Crellidae	Crella	elegans	0	https://doi.org/10.1111/1755-0998.12085
Poecilosclerida	Isodictyidae	Isodictya	sp.	0	https://doi.org/10.7717/peerj.8088
Poecilosclerida	Hymedesmiidae	Kirkpatrickia	variolosa	0	https://doi.org/10.1073/pnas.1503453112
Poecilosclerida	Latrunculiidae	Latrunculia	apicalis	0	https://doi.org/10.1073/pnas.1503453112
Poecilosclerida	Mycalidae	Mycale	phyllophila	3	https://doi.org/10.3390/genes6041023
Poecilosclerida	Tedaniidae	Tedania	anhelans	1	https://doi.org/10.1111/mec.14003
Spongillida	Lubomirskiidae	Baikalospongia	bacillifera	0	https://doi.org/10.1093/molbev/msz151
Spongillida	Spongillidae	Ephydatia	fluviatilis	0	https://doi.org/10.1073/pnas.1514789112
Spongillida	Spongillidae	Ephydatia	muelleri	0	https://doi.org/10.7939/R3WH2DV20
Spongillida	Spongillidae	Ephydatia	muelleri	0	https://doi.org/10.1038/s41467-020-17397-w
Spongillida	Spongillidae	Eunapius	fragilis	0	https://doi.org/10.7939/R3794177K
Spongillida	Lubomirskiidae	Lubomirskia	abietina	0	https://doi.org/10.1093/molbev/msz151
Spongillida	Lubomirskiidae	Lubomirskia	baikalensis	0	https://doi.org/10.1093/molbev/msz151
Spongillida	Spongillidae	Spongilla	lacustris	0	https://doi.org/10.1093/molbev/msu057
Suberitida	Halichondriidae	Halichondria	panicea	3	https://doi.org/10.1371/journal.pone.0228722
Suberitida	Suberitidae	Pseudospongosorites	suberitoides	0	https://doi.org/10.1093/molbev/msu057
Suberitida	Suberitidae	Suberites	domuncula	0	https://doi.org/10.1534/genetics.118.301121
Tethyida	Tethyidae	Tethya	wilhelma	3	https://doi.org/10.1101/120998
Tetractinellida	Astrophorina	Geodia	atlantica	0	https://doi.org/10.1093/molbev/msaa183
Tetractinellida	Astrophorina	Geodia	barretti	1	https://doi.org/10.1093/molbev/msaa183
Tetractinellida	Astrophorina	Geodia	hentscheli	0	https://doi.org/10.1093/molbev/msaa183
Tetractinellida	Astrophorina	Geodia	macandrewii	0	https://doi.org/10.1093/molbev/msaa183
Tetractinellida	Astrophorina	Geodia	phlegraei	0	https://doi.org/10.1093/molbev/msaa183
Verongiida	Aplysinidae	Aplysina	aerophoba	0	https://doi.org/10.1038/s41598-018-34330-w

## Sheet: Table S2. Blastp nr.
ORF Type	ALP ID	Description	Scientific Name	Max Score	Total Score	Query Cover	E value	Per. Ident	Acc. Len	Accession	Phylum	Reference
Complete	Cliona orientalis 1	actinoporin [Macrodactyla doreensis]	Macrodactyla doreensis	70.5	70.5	0.78	4e-11	0.2738	179	APQ32111.1	Cnidaria	https://doi.org/10.1007/s00338-020-02028-z
Complete	Cliona orientalis 2	actinoporin [Stomphia coccinea]	Stomphia coccinea	60.8	60.8	0.79	9e-08	0.297	164	APQ32125.1	Cnidaria
Complete	Cliona orientalis 3	actinoporin [Stomphia coccinea]	Stomphia coccinea	57	57	0.79	2e-06	0.2848	164	APQ32125.1	Cnidaria
ORF Type	ALP ID	Description	Scientific Name	Max Score	Total Score	Query Cover	E value	Per. Ident	Acc. Len	Accession	Phylum	Reference
5prime_partial	Cliona varians 1	cytolysin [Anemonia sulcata]	Anemonia sulcata	133	133	0.94	4e-35	0.3871	215	ALL34495.1	Cnidaria	https://doi.org/10.1186/1471-2164-15-376
5prime_partial	Cliona varians 2	actinoporin [Sagartia elegans]	Sagartia elegans	53.1	53.1	0.76	2e-06	0.3625	95	APQ32124.1	Cnidaria
Complete	Cliona varians 3	cytolysin [Anemonia sulcata]	Anemonia sulcata	89.7	89.7	0.95	1e-19	0.4167	215	ALL34495.1	Cnidaria
Complete	Cliona varians 4	actinoporin [Macrodactyla doreensis]	Macrodactyla doreensis	71.6	71.6	0.82	8e-12	0.2952	177	APQ32112.1	Cnidaria
Complete	Cliona varians 5	actinoporin [Macrodactyla doreensis]	Macrodactyla doreensis	72.8	72.8	0.81	4e-12	0.2798	179	APQ32111.1	Cnidaria
3prime_partial	Cliona varians 6	actinoporin [Bunodosoma cavernatum]	Bunodosoma cavernatum	64.7	64.7	0.73	1e-09	0.3	181	APQ32078.1	Cnidaria
Complete	Cliona varians 7	RecName: Full=DELTA-actitoxin-Aeq1b; Short=DELTA-AITX-Aeq1b; AltName: Full=Equinatoxin V; Short=Eqt V; Short=EqtV; AltName: Full=Equinatoxin-5; Flags: Precursor [Actinia equina]	Actinia equina	65.9	65.9	0.81	3e-09	0.2892	214	Q93109.1	Cnidaria
ORF Type	ALP ID	Description	Scientific Name	Max Score	Total Score	Query Cover	E value	Per. Ident	Acc. Len	Accession	Phylum	Reference
3prime_partial	Corticium candelabrum 1	actinoporin [Entacmaea quadricolor]	Entacmaea quadricolor	172	308	0.89	1e-48	0.4863	196	APQ32085.1	Cnidaria	https://doi.org/10.1093/molbev/msu057
ORF Type	ALP ID	Description	Scientific Name	Max Score	Total Score	Query Cover	E value	Per. Ident	Acc. Len	Accession	Phylum	Reference
Complete	Dysidea avara 1	actinoporin [Haloclava producta]	Haloclava producta	169	169	0.93	2e-49	0.4886	216	APQ32097.1	Cnidaria	https://doi.org/10.1038/s41598-018-34330-w
Complete	Dysidea avara 2	gigantoxin-4 [Stichodactyla gigantea]	Stichodactyla gigantea	105	105	0.63	4e-24	0.3608	195	AFC17962.1	Cnidaria
5prime_partial	Dysidea avara 3	actinoporin [Cribrinopsis japonica]	Cribrinopsis japonica	81.3	81.3	0.72	1e-14	0.3129	220	BBC77264.1	Cnidaria
Complete	Dysidea avara 4	gigantoxin-4 [Stichodactyla gigantea]	Stichodactyla gigantea	101	101	0.64	3e-22	0.3436	195	AFC17962.1	Cnidaria
ORF Type	ALP ID	Description	Scientific Name	Max Score	Total Score	Query Cover	E value	Per. Ident	Acc. Len	Accession	Phylum	Reference
Complete	Dysidea avara 5	DELTA-actitoxin-Aeq1b [Actinia tenebrosa]	Actinia tenebrosa	186	186	0.97	4e-56	0.4628	214	XP_031563888.1	Cnidaria	https://doi.org/10.1038/s41598-018-34330-w
Complete	Dysidea avara 6	DELTA-actitoxin-Aeq1b [Actinia tenebrosa]	Actinia tenebrosa	184	184	0.87	6e-55	0.4942	214	XP_031563888.1	Cnidaria
5prime_partial	Dysidea avara 7	actinoporin [Epiactis japonica]	Epiactis japonica	114	114	0.65	1e-26	0.4053	225	APQ32128.1	Cnidaria
Complete	Dysidea avara 8	actinoporin [Epiactis japonica]	Epiactis japonica	114	114	0.63	2e-26	0.4053	225	APQ32128.1	Cnidaria
Complete	Dysidea avara 9	actinoporin [Heteractis crispa]	Heteractis crispa	95.1	95.1	0.78	1e-21	0.49	187	APQ32143.1	Cnidaria
ORF Type	ALP ID	Description	Scientific Name	Max Score	Total Score	Query Cover	E value	Per. Ident	Acc. Len	Accession	Phylum	Reference
Complete	Geodia barretti 1	actinoporin [Macrodactyla doreensis]	Macrodactyla doreensis	73.2	73.2	0.81	3e-12	0.2857	179	APQ32111.1	Cnidaria	https://doi.org/10.1093/molbev/msaa183
ORF Type	ALP ID	Description	Scientific Name	Max Score	Total Score	Query Cover	E value	Per. Ident	Acc. Len	Accession	Phylum	Reference
3prime_partial	Halichondria panicea 1	uncharacterized protein LOC106152507 [Lingula anatina]	Lingula anatina	109	109	0.62	2e-24	0.3837	297	XP_013381572.2	Brachiopoda	https://doi.org/10.1371/journal.pone.0228722
Internal	Halichondria panicea 2	DELTA-sagatoxin-Srs1a-like [Parambassis ranga]	Parambassis ranga	77.8	77.8	0.85	2e-14	0.3311	175	XP_028268231.1	Chordata
Internal	Halichondria panicea 3	uncharacterized protein LOC106152507 [Lingula anatina]	Lingula anatina	133	133	0.76	3e-33	0.341	297	XP_013381572.2	Brachiopoda
ORF Type	ALP ID	Description	Scientific Name	Max Score	Total Score	Query Cover	E value	Per. Ident	Acc. Len	Accession	Phylum	Reference
5prime_partial	Haliclona amboinensis 1	nigrelysin precursor [Anthopleura nigrescens]	Anthopleura nigrescens	118	118	0.89	9e-30	0.4054	214	AXG64230.1	Cnidaria	https://doi.org/10.1038/srep18774
ORF Type	ORF Type	Description	Scientific Name	Max Score	Total Score	Query Cover	E value	Per. Ident	Acc. Len	Accession	Phylum	Reference
5prime_partial	Haliclona cinerea 1	mRNA [Oulactis sp. MM-2018]	Oulactis sp. MM-2018	65.5	65.5	0.83	5e-09	0.2944	215	CAA2284938.1	Cnidaria
ORF Type	ALP ID	Description	Scientific Name	Max Score	Total Score	Query Cover	E value	Per. Ident	Acc. Len	Accession	Phylum	Reference
Complete	Haliclona indistincta 1	actinoporin [Bunodosoma cavernatum]	Bunodosoma cavernatum	133	133	0.93	1e-35	0.4078	185	APQ32075.1	Cnidaria	This study
Complete	Haliclona indistincta 2	actinoporin [Haloclava producta]	Haloclava producta	209	209	0.95	3e-65	0.5906	216	APQ32097.1	Cnidaria
Complete	Haliclona indistincta 3	actinoporin [Entacmaea quadricolor]	Entacmaea quadricolor	104	104	0.82	3e-24	0.3725	196	APQ32085.1	Cnidaria
Complete	Haliclona indistincta 4	actinoporin [Entacmaea quadricolor]	Entacmaea quadricolor	123	123	0.89	1e-31	0.4268	196	APQ32085.1	Cnidaria
Complete	Haliclona indistincta 5	actinoporin [Entacmaea quadricolor]	Entacmaea quadricolor	122	122	0.82	4e-31	0.4145	196	APQ32085.1	Cnidaria
Complete	Haliclona indistincta 6	actinoporin [Entacmaea quadricolor]	Entacmaea quadricolor	124	124	0.74	1e-31	0.443	196	APQ32085.1	Cnidaria
5prime_partial	Haliclona indistincta 7	actinoporin [Haloclava producta]	Haloclava producta	100	100	0.86	1e-23	0.4094	150	APQ32135.1	Cnidaria
Complete	Haliclona indistincta 8	actinoporin [Bunodosoma cavernatum]	Bunodosoma cavernatum	164	164	0.97	4e-48	0.4773	185	APQ32075.1	Cnidaria
ORF Type	ALP ID	Description	Scientific Name	Max Score	Total Score	Query Cover	E value	Per. Ident	Acc. Len	Accession	Phylum	Reference
Complete	Haliclona viscosa 1	actinoporin [Stomphia coccinea]	Stomphia coccinea	126	126	0.84	4e-33	0.4545	164	APQ32125.1	Cnidaria	This study
5prime_partial	Haliclona viscosa 2	actinoporin [Entacmaea quadricolor]	Entacmaea quadricolor	109	109	0.89	3e-27	0.4673	196	APQ32085.1	Cnidaria
Complete	Haliclona viscosa 3	DELTA-actitoxin-Aeq1b [Actinia tenebrosa]	Actinia tenebrosa	111	111	0.86	2e-27	0.4308	214	XP_031563888.1	Cnidaria
Complete	Haliclona viscosa 4	actinoporin [Entacmaea quadricolor]	Entacmaea quadricolor	135	135	0.79	2e-36	0.4539	196	APQ32085.1	Cnidaria
Internal	Haliclona viscosa 5	mRNA [Oulactis sp. MM-2018]	Oulactis sp. MM-2018	62	62	0.38	1e-07	0.3895	215	CAA2284938.1	Cnidaria
Internal	Haliclona viscosa 6	mRNA [Oulactis sp. MM-2018]	Oulactis sp. MM-2018	62.8	62.8	0.3	2e-07	0.3895	215	CAA2284938.1	Cnidaria
Complete	Haliclona viscosa 7	actinoporin [Entacmaea quadricolor]	Entacmaea quadricolor	140	140	0.71	4e-38	0.5036	196	APQ32085.1	Cnidaria
3prime_partial	Haliclona viscosa 8	actinoporin [Entacmaea quadricolor]	Entacmaea quadricolor	133	133	0.92	1e-35	0.4226	196	APQ32085.1	Cnidaria
Complete	Haliclona viscosa 9	RecName: Full=DELTA-actitoxin-Aas1a; Short=DELTA-AITX-Aas1a; AltName: Full=Bandaporin; Short=Cytolysin bp-1; Flags: Precursor [Anthopleura asiatica]	Anthopleura asiatica	143	143	0.97	2e-39	0.4046	213	C5NSL2.1	Cnidaria
Complete	Haliclona viscosa 10	actinoporin [Entacmaea quadricolor]	Entacmaea quadricolor	135	135	0.93	2e-36	0.4066	196	APQ32085.1	Cnidaria
ORF Type	ALP ID	Description	Scientific Name	Max Score	Total Score	Query Cover	E value	Per. Ident	Acc. Len	Accession	Phylum	Reference
Internal	Leucosolenia complicata 1	tereporin-Ca1-like [Mizuhopecten yessoensis]	Mizuhopecten yessoensis	142	142	0.81	4e-39	0.5195	201	XP_021357175.1	Mollusca	https://doi.org/10.1038/nature13881
ORF Type	ALP ID	Description	Scientific Name	Max Score	Total Score	Query Cover	E value	Per. Ident	Acc. Len	Accession	Phylum	Reference
Internal	Mycale phyllophila 1	coluporin-15 [Colubraria reticulata]	Colubraria reticulata	79	79	0.76	8e-15	0.3451	207	AXS67887.1	Mollusca	https://doi.org/10.3390/genes6041023
Internal	Mycale phyllophila 2	Dehydrogenase/reductase SDR family member 1 [Hypsibius dujardini]	Hypsibius dujardini	76.3	76.3	0.49	1e-11	0.3254	521	OQV21920.1	Tardigrada
5prime_partial	Mycale phyllophila 3	Dehydrogenase/reductase SDR family member 1 [Hypsibius dujardini]	Hypsibius dujardini	98.2	98.2	0.8	8e-20	0.3488	521	OQV21920.1	Tardigrada
ORF Type	ALP ID	Description	Scientific Name	Max Score	Total Score	Query Cover	E value	Per. Ident	Acc. Len	Accession	Phylum	Reference
Complete	Oscarella pearsei 1	actinoporin [Haloclava producta]	Haloclava producta	99.4	99.4	0.91	1e-21	0.4056	302	APQ32098.1	Cnidaria	https://doi.org/10.1073/pnas.1120685109
5prime_partial	Oscarella pearsei 2	actinoporin [Bunodosoma cavernatum]	Bunodosoma cavernatum	129	129	0.86	2e-33	0.3684	185	APQ32075.1	Cnidaria	https://doi.org/10.1371/journal.pone.0183002
Complete	Oscarella pearsei 3	actinoporin [Stomphia coccinea]	Stomphia coccinea	120	120	0.82	9e-31	0.4096	164	APQ32125.1	Cnidaria
ORF Type	ALP ID	Description	Scientific Name	Max Score	Total Score	Query Cover	E value	Per. Ident	Acc. Len	Accession	Phylum	Reference
5prime_partial	Plakina jani 1	actinoporin [Stomphia coccinea]	Stomphia coccinea	155	155	0.69	2e-43	0.45	164	APQ32125.1	Cnidaria	https://doi.org/10.1016/j.cub.2017.02.031
3prime_partial	Plakina jani 2	actinoporin [Entacmaea quadricolor]	Entacmaea quadricolor	145	145	0.95	9e-41	0.4667	196	APQ32085.1	Cnidaria
ORF Type	ALP ID	Description	Scientific Name	Max Score	Total Score	Query Cover	E value	Per. Ident	Acc. Len	Accession	Phylum	Reference
Internal	Pleraplysilla spinifera 1	DELTA-stichotoxin-She4a-like [Dendronephthya gigantea]	Dendronephthya gigantea	135	135	1	8e-36	0.4828	317	XP_028413309.1	Cnidaria	https://doi.org/10.1016/j.cub.2017.02.031
ORF Type	ALP ID	Description	Scientific Name	Max Score	Total Score	Query Cover	E value	Per. Ident	Acc. Len	Accession	Phylum	Reference
Complete	Scopalina sp. 1	actinoporin [Macrodactyla doreensis]	Macrodactyla doreensis	67.4	67.4	0.78	7e-10	0.2938	179	APQ32111.1	Cnidaria	https://doi.org/10.1111/mec.14003
5prime_partial	Scopalina sp. 2	actinoporin [Sagartia elegans]	Sagartia elegans	62	62	0.95	9e-08	0.2727	263	APQ32117.1	Cnidaria
5prime_partial	Scopalina sp. 3	actinoporin [Sagartia elegans]	Sagartia elegans	54.7	54.7	0.88	3e-05	0.2867	263	APQ32117.1	Cnidaria
ORF Type	ALP ID	Description	Scientific Name	Max Score	Total Score	Query Cover	E value	Per. Ident	Acc. Len	Accession	Phylum	Reference
Complete	Spongia officinalis 1	actinoporin precursor [Heteractis crispa]	Heteractis crispa	186	186	0.95	3e-56	0.5202	199	AXN75584.1	Cnidaria	https://doi.org/10.1186/s13104-019-4843-6
Complete	Spongia officinalis 2	actinoporin [Entacmaea quadricolor]	Entacmaea quadricolor	109	109	0.98	1e-26	0.3938	196	APQ32085.1	Cnidaria
ORF Type	ALP ID	Description	Scientific Name	Max Score	Total Score	Query Cover	E value	Per. Ident	Acc. Len	Accession	Phylum	Reference
Complete	Stylissa carteri 1	actinoporin [Entacmaea quadricolor]	Entacmaea quadricolor	199	199	0.97	2e-61	0.5275	196	APQ32085.1	Cnidaria	https://doi.org/10.1186/s12864-016-2501-0
3prime_partial	Stylissa carteri 2	actinoporin [Entacmaea quadricolor]	Entacmaea quadricolor	179	179	0.99	8e-54	0.506	196	APQ32085.1	Cnidaria
3prime_partial	Stylissa carteri 3	actinoporin [Entacmaea quadricolor]	Entacmaea quadricolor	187	187	0.99	4e-57	0.5238	196	APQ32085.1	Cnidaria
ORF Type	ALP ID	Description	Scientific Name	Max Score	Total Score	Query Cover	E value	Per. Ident	Acc. Len	Accession	Phylum	Reference
5prime_partial	Tedania anhelans 1	tereporin-Ca1-like [Mizuhopecten yessoensis]	Mizuhopecten yessoensis	130	130	0.85	1e-33	0.4	201	XP_021357175.1	Mollusca	https://doi.org/10.1111/mec.14003
ORF Type	ALP ID	Description	Scientific Name	Max Score	Total Score	Query Cover	E value	Per. Ident	Acc. Len	Accession	Phylum	Reference
Complete	Tethya wilhelma 1	actinoporin [Actinia equina]	Actinia equina	197	197	0.82	2e-59	0.4882	215	APQ32069.1	Cnidaria	https://doi.org/10.1101/120998
Complete	Tethya wilhelma 2	RecName: Full=DELTA-actitoxin-Aeq1b; Short=DELTA-AITX-Aeq1b; AltName: Full=Equinatoxin V; Short=Eqt V; Short=EqtV; AltName: Full=Equinatoxin-5; Flags: Precursor [Actinia equina]	Actinia equina	197	197	0.71	3e-59	0.5187	214	Q93109.1	Cnidaria
Complete	Tethya wilhelma 3	Cytolysin-3 [Exaiptasia diaphana]	Exaiptasia diaphana	52.8	52.8	0.7	0.0002	0.3	231	KXJ13840.1	Cnidaria

## Sheet: Table S3. pI-Mw.
Actinoporin-like protein	pI	Mw (Da)
Cliona orientalis 1	5.06	23462.2
Cliona orientalis 2	8.82	22208.4
Cliona orientalis 3	8.82	22212.4
Cliona varians 3	5.23	11278.9
Cliona varians 4	8.77	21423.5
Cliona varians 5	5.34	22823.5
Cliona varians 7	8.58	21894.1
Dysidea avara 1	5.21	20484.4
Dysidea avara 2	6.93	28083.4
Dysidea avara 4	7.26	28542
Dysidea avara 5	8.91	21083.8
Dysidea avara 6	8.91	21459.2
Dysidea avara 8	5.75	33419.7
Dysidea avara 9	6.21	14153.3
Geodia barretti 1	5.34	22809.4
Haliclona indistincta 1	6.59	21313.4
Haliclona indistincta 2	5.05	19417.9
Haliclona indistincta 3	6.97	20411.9
Haliclona indistincta 4	6.11	20004.4
Haliclona indistincta 5	6.3	20188.6
Haliclona indistincta 6	6.29	22254.7
Haliclona indistincta 8	9.2	19696.4
Haliclona viscosa 1	5.11	20523.9
Haliclona viscosa 3	9.46	16374.9
Haliclona viscosa 4	8.55	20476.7
Haliclona viscosa 7	7.78	21354
Haliclona viscosa 9	9.35	19214
Haliclona viscosa 10	6.38	21616.6
Oscarella pearsei 1	5.65	16951.5
Oscarella pearsei 3	9.3	21734.9
Scopalina sp 1	5.1	24065.1
Spongia officinalis 1	5.17	19666.3
Spongia officinalis 2	6.84	18627.9
Tethya wilhelma 1	7.84	25529.7
Tethya wilhelma 2	7.3	25537.9
Tethya wilhelma 3	4.66	24092.6

## Sheet: Table S4. TM-align.
Protein	Sequence Identity	TM-Score	RMSD (Å)
Co1	0.237	0.8895	0.92
Co2	0.27	0.8379	1.06
Co3	0.263	0.83829	1.09
Cv3	0.404	0.53184	0.54
Cv4	0.292	0.79776	1.04
Cv5	0.264	0.88112	1.04
Cv7	0.272	0.81773	0.95
Da1	0.428	0.96104	1.01
Da2	0.346	0.8856	0.92
Da4	0.346	0.88458	0.94
Da5	0.477	0.97406	0.86
Da6	0.477	0.97406	0.86
Da8	0.364	0.8974	1.74
Da9	0.372	0.61186	1.58
Gb1	0.258	0.88112	1.04
Hi1	0.377	0.91453	1.34
Hi2	0.52	0.96406	0.96
Hi3	0.319	0.8851	1.04
Hi4	0.413	0.8423	0.7
Hi5	0.393	0.84393	0.66
Hi6	0.371	0.88453	0.9
Hi8	0.437	0.92284	1.07
Hv1	0.387	0.89619	0.78
Hv3	0.397	0.76043	0.79
Hv4	0.366	0.89135	1.46
Hv7	0.374	0.94955	1.03
Hv9	0.382	0.94142	1.02
Hv10	0.373	0.93603	1.07
Op1	0.382	0.73558	0.76
Op3	0.388	0.94349	1.04
S1	0.272	0.899	0.96
So1	0.477	0.95301	1.11
So2	0.329	0.81164	0.94
Tw1	0.5	0.97766	0.77
Tw2	0.523	0.96863	0.61
Tw3	0.295	0.82439	1.05

## Sheet: Table S5. Trees.
Cnidarians	Accession		Fungi	Accession		Bony Fish	Accession
Actinia fragacea Fra-C	B9W5G6.2		Rhizophagus irregularis 1	PKY20529.1		Danio rerio Dr1	NP_001280600.1
Actinia equina EqT-II	XP_031550741.1		Rhizophagus irregularis 2	PKY46135.1		Stegastes partitus 1	XP_008293033.1
Stichodactyla helianthus St-II	P07845.2		Rhizophagus diaphanus 1	RGB37297.1		Stegastes partitus 2	XP_008300101.1
Haloclava producta 1	APQ32097.1		Paraglomus brasilianum 1	CAG8628097.1		Fundulus heteroclitus 1	XP_012711615.1
Condylactis gigantea 1	APQ32079.1		Ambispora gerdemannii 1	CAG8605686.1		Astatotilapia calliptera 1	XP_026016678.1
Andvakia discipulorum 1	APQ32072.1		Funneliformis mosseae 1	CAG8645823.1		Astatotilapia calliptera 2	XP_026036520.1
Actinia equina EqT-V	Q93109.1		Funneliformis caledonium 1	CAG8606241.1		Xiphophorus couchianus 1	XP_027898632.1
Anthopleura asiatica BdP	C5NSL2.1		Funneliformis caledonium 2	CAG8478169.1		Parambassis ranga 1	XP_028268218.1
Stichodactyla gigantea GgT-4	AFC17962.1		Rhizophagus clarus 1	GBB89067.1		Sparus aurata 1	XP_030294129.1
Anemonia sulcata 1	ALL34495.1		Glomus cerebriforme 1	RIA85011.1		Thalassophryne amazonica 1	XP_034021945.1
Exaiptasia diaphana 1	KXJ13840.1					Gymnodraco acuticeps 1	XP_034083327.1
Actinia equina 1	APQ32069.1		Mollusca	Accession		Fundulus heteroclitus 2	XP_036004570.1
Bunodosoma cavernatum 1	APQ32075.1		Monoplexecho EcT-2	Q76CA2.2		Acanthopagrus latus 1	XP_036975874.1
Entacmaea quadricolor 1	APQ32085.1		Terebra subulata 1	P0DN67.1		Sebastes umbrosus 1	XP_037610148.1
Haloclava producta 2	APQ32098.1		Mizuhopecten yessoensis 1	XP_021339934.1		Anguilla anguilla 1	KAG5854983.1
Macrodactyla doreensis 1	APQ32109.1		Crassostrea virginica	XP_022343563.1		Coryphaenoides rupestris	KAG7272452.1
Heteractis crispa 1	APQ32136.1		Colubraria reticulata Clp-7	AXS67879.1		Plectropomus leopardus 1	XP_042364579.1
Heteractis crispa 2	APQ32143.1		Colubraria reticulata Clp-18	AXS67890.1		Solea senegalensis 1	XP_043870240.1
Heteractis crispa 3	AXN75584.1		Colubraria reticulata Clp-21	AXS67893.1		Thunnus albacares 1	XP_044187213.1
Actinia tenebrosa 1	XP_031563888.1		Pecten maximus 1	XP_033751129.1		Thunnus albacares 2	XP_044187289.1
Stylophora pistillata 1	XP_022777760.1		Mytilus coruscus 1	CAC5392443.1
Pocillopora damicornis 1	XP_027049801.1		Dreissena polymorpha 1	KAH3751496.1
Acropora millepora 1	XP_044182609.1
Orbicella faveolata 1	XP_020600665.1		Other	Accession
Acropora digitifera 1	XP_015778148.1		Lingula anatina 1	XP_013381572.2
Dendronephthya gigantea 1	XP_028397903.1		Bugula neritina 1	KAF6027679.1
Acropora millepora 2	XP_029209891.2		Brachionus calyciflorus 1	CAF1071799.1
Acropora digitifera 2	XP_015778155.1		Owenia fusiformis 1	CAC9670478.1
Pocillopora damicornis 2	RMX41107.1
Hydra vulgaris HALT-1	XP_012562760.1
Hydra vulgaris HALT-2	XP_002153905.2
Hydra vulgaris HALT-3	XP_002166279.1
Hydra vulgaris HALT-5	XP_004206446.1
Hydra vulgaris HALT-6	XP_012562488.1
